# Supplementary material for: Urinary Multidrug-Resistant Klebsiella pneumoniae: Essential Oil Countermeasures in a One Health Case Report
Source: Microorganisms. 2025 Aug 1;13(8):1807. doi: 10.3390/microorganisms13081807 (PMC12388092; doi:10.3390/microorganisms13081807)
Supplement: Supplementary file 1 [file microorganisms-13-01807-s001.zip]

Archive with 1 entries (1 files):
- microorganisms-3781224-supplementary.pdf
